# Supplementary material for: Assessing the Protective Dose of a Candidate DIVA Vaccine against Classical Swine Fever
Source: Vaccines (Basel). 2021 May 10;9(5):483. doi: 10.3390/vaccines9050483 (PMC8151196; doi:10.3390/vaccines9050483)
Supplement: Supplementary file 1 [file vaccines-09-00483-s001.zip]

Archive with 1 entries (1 files):
- vaccines-1193054-supplementary.pdf
